# Supplementary material for: Helminth fauna of the monocled cobra (Naja kaouthia) from central Thailand: community composition and taxonomic perspectives
Source: Parasitology. 2025 Jul 14;152(9):938–50. doi: 10.1017/S0031182025100498 (PMC12644949; doi:10.1017/S0031182025100498)
Supplement: Ratnarathorn et al. supplementary material 1 — Ratnarathorn et al. supplementary material [file S0031182025100498sup001.xlsx]

## Sheet: Sheet1
Table S1: Infection metrics of helminth parasites and host data for Naja kaouthia specimens from central Thailand
HostID	Sex	Maturity	Body weight	Body length	Weight length ratio	Body mass group	Infection	Total abundance	HSR	Kalicephalus bungari	Kalicephalus sp. I	Kalicephalus sp. II	Paracapillaria najae	Paracapillaria siamensis	Serpentirhabdias orientalis	Strongyloides sp.	Filarioidea	Cysted nematode	Duthiersia expansa	Sphaerechinorhynchus sp.
SN001	F	Adult	444	1405	0.32	1Low	1	57	4	1	0	0	2	50	4	0	0	0	0	0
SN002	F	Adult	1323	1785	0.74	3High	1	9	2	0	0	0	0	0	1	0	0	0	8	0
SN003	M	Adult	882	1525	0.58	2Medium	1	375	5	15	0	0	6	48	2	0	0	304	0	0
SN004	F	Subadult	132.62	885	0.15	1Low	1	38	2	0	0	0	0	0	2	0	0	36	0	0
SN006	F	Subadult	800	1310	0.61	2Medium	1	78	5	52	0	0	0	3	0	8	1	14	0	0
SN007	F	Adult	947.6	1575	0.6	2Medium	1	76	3	1	0	0	60	0	15	0	0	0	0	0
SN009	F	Adult	1650	1605	1.03	3High	1	45	6	10	0	0	1	7	18	5	0	0	0	4
SN010	F	Adult	1446	1875	0.77	3High	1	878	6	0	0	0	1	1	201	5	0	170	500	0
SN011	M	Subadult	137.6	978	0.14	1Low	1	196	5	40	10	0	56	82	6	0	0	0	0	2
SN012	F	Adult	742	1495	0.5	2Medium	1	16	4	0	2	0	6	3	0	0	0	5	0	0
SN013	F	Adult	1200	1540	0.78	3High	1	162	6	3	4	0	37	64	2	0	0	52	0	0
SN014	F	Adult	1400	1655	0.85	3High	1	810	7	9	0	0	4	10	6	0	0	419	360	2
SN016	M	Adult	800	1385	0.58	2Medium	1	146	6	51	10	0	28	1	2	0	0	54	0	0
SN017	M	Adult	600	1322	0.45	2Medium	1	94	8	5	42	0	27	8	5	2	0	3	0	2
SN018	F	Subadult	400	1250	0.32	1Low	1	157	8	11	13	0	1	16	2	13	0	100	0	1
SN020	F	Adult	1250	1713	0.73	3High	1	2	2	1	0	0	1	0	0	0	0	0	0	0
SN024	M	Subadult	321.03	1049	0.31	1Low	1	108	7	19	2	0	3	16	48	12	0	0	0	8
SN042	M	Adult	585.51	1294	0.45	2Medium	1	41	2	13	28	0	0	0	0	0	0	0	0	0
SN043	F	Adult	862.15	1482	0.58	2Medium	1	19	3	0	0	0	2	0	7	0	0	10	0	0
SN048	F	Adult	1000	1453	0.69	3High	1	12	4	2	0	0	0	1	0	5	0	0	0	4
SN049	F	Adult	850	1458	0.58	2Medium	1	113	4	1	0	0	10	2	0	0	0	100	0	0
SN055	F	Adult	1400	1710	0.82	3High	1	270	5	13	0	0	53	200	3	1	0	0	0	0
SN059	F	Adult	1300	1530	0.85	3High	1	60	4	0	0	0	18	20	20	2	0	0	0	0
SN061	F	Adult	403.9	1829	0.22	1Low	1	33	5	7	0	6	1	0	1	18	0	0	0	0
SN062	F	Adult	800	1331	0.6	2Medium	1	531	6	20	0	0	53	50	4	4	0	400	0	0
SN063	M	Adult	275.6	1130	0.24	1Low	1	159	7	1	48	0	5	15	32	49	0	0	0	9
SN066	F	Adult	243.7	1364	0.18	1Low	1	75	3	0	0	0	0	7	44	24	0	0	0	0
SN126	F	Adult	618.87	1580	0.39	2Medium	1	56	5	29	2	0	0	0	2	19	0	0	0	4
SN127	F	Adult	1241.1	1667	0.74	3High	1	20	2	2	0	0	0	0	18	0	0	0	0	0
SN128	M	Subadult	196.8	756	0.26	1Low	0	0	0	0	0	0	0	0	0	0	0	0	0	0
SN129	F	Subadult	157.3	1003	0.16	1Low	1	110	6	20	1	0	37	33	3	16	0	0	0	0
SN130	M	Subadult	127.2	941	0.14	1Low	1	12	4	1	0	0	0	0	1	7	0	0	0	3
SN131							1	23	6	4	9	0	1	2	0	6	0	0	0	1
